# Supplementary material for: Sex-dependent dynamic changes in pectoral muscle properties and gut microbiota composition in Qiandongnan Xiaoxiang chickens
Source: Front Microbiol. 2026 Jul 10;17:1873217. doi: 10.3389/fmicb.2026.1873217 (PMC13395680; doi:10.3389/fmicb.2026.1873217)
Supplement: Supplementary file 1 [file Table_1.xlsx]

## Sheet: Table S1
Table S1. Sequencing depth and quality control metrics for each cecal sample of Qiandongnan Xiaoxiang chickens.
Sample Name	Raw Reads	Clean Reads	Effective Tags	Effective Ratio (%)	N50	OTUs
D1	102898	102860	85957	83.54	461	2885
D2	106005	105987	89247	84.19	461	2991
D3	108890	108846	91120	83.68	461	3067
D4	110066	110033	92603	84.13	461	2910
D5	110389	110348	93148	84.38	460	2969
D6	106829	106794	89543	83.82	461	3114
D7	98351	98326	82149	83.53	461	3093
D8	101246	101179	84173	83.14	461	3039
D9	117024	116973	97503	83.32	461	3470
D10	111191	111162	93044	83.68	461	3335
D11	121894	121851	101746	83.47	461	3430
D12	107341	107310	89851	83.71	461	3342
D25	124549	124482	101469	81.47	461	3802
D26	117066	117027	96786	82.68	461	3709
D27	124040	123988	102325	82.49	461	3952
D28	112251	112219	92944	82.8	461	3538
D29	91586	91561	76538	83.57	461	2926
D30	81502	81470	67900	83.31	461	2734
D31	72125	72104	59998	83.19	461	2628
D32	94167	94131	78128	82.97	461	3320
D33	90084	90045	75548	83.86	461	2426
D34	93857	93832	78723	83.88	461	3016
D35	85266	85227	71621	84	461	2691
D36	91682	91644	76592	83.54	461	3113
D49	97752	97708	82623	84.52	461	2501
D50	79502	79481	66286	83.38	461	2954
D51	108224	108194	91064	84.14	461	3341
D52	106958	106908	89512	83.69	461	3412
D53	100884	100850	85548	84.8	460	3072
D54	114908	114863	90330	78.61	465	3428
D55	92105	92080	77234	83.85	461	3051
D56	87900	87872	73484	83.6	461	2704
D57	81818	81772	69065	84.41	461	2568
D58	70074	70044	59515	84.93	461	2360
D59	83168	83116	70775	85.1	461	2614
D60	78802	78767	67026	85.06	461	2684
