# Supplementary material for: Sex-dependent dynamic changes in pectoral muscle properties and gut microbiota composition in Qiandongnan Xiaoxiang chickens
Source: Front Microbiol. 2026 Jul 10;17:1873217. doi: 10.3389/fmicb.2026.1873217 (PMC13395680; doi:10.3389/fmicb.2026.1873217)
Supplement: Supplementary file 2 [file Table_2.xlsx]

## Sheet: Table S2
Table S2. Co‑occurrence associations between bacterial genera and muscle traits.
age	muscle traits	microbiota	rho	pvalue	relation
60d	Average muscle fiber area	Oscillospira	-0.893171	9.13597e-05	negtive
60d	BCAA	Prevotellaceae_UCG-001	0.881119	0.000192153	positive
60d	Leu	Prevotellaceae_UCG-001	0.867133	0.000443302	positive
60d	Average muscle fiber area	Alistipes	-0.844134	0.000554262	negtive
60d	Average muscle fiber area	Faecalibacterium	0.840632	0.000615569	positive
60d	EAA	Prevotellaceae_UCG-001	0.853147	0.000771902	positive
60d	EAA	Parasutterella	0.853147	0.000771902	positive
60d	Tyr	Colidextribacter	-0.839161	0.00119187	negtive
60d	Total muscle fiber area	Mailhella	0.839161	0.00119187	positive
60d	Leu	Parasutterella	0.818182	0.0020272	positive
60d	Muscle fiber diameter	Escherichia-Shigella	0.791564	0.00215759	positive
60d	Muscle fiber diameter	Oscillospira	-0.791564	0.00215759	negtive
60d	BCAA	Parasutterella	0.804196	0.00274614	positive
60d	Muscle fiber diameter	Prevotellaceae_UCG-001	0.777429	0.00291954	positive
60d	Muscle fiber diameter	Parasutterella	0.777429	0.00291954	positive
60d	Total number of muscle fibers	Alistipes	0.770579	0.00335518	positive
60d	Muscle fiber density	Alistipes	0.770579	0.00335518	positive
60d	Average muscle fiber area	Mailhella	0.770579	0.00335518	positive
60d	Muscle fiber diameter	Faecalibacterium	0.763294	0.00387097	positive
60d	EAA	Rikenellaceae_RC9_gut_group	-0.783217	0.00411545	negtive
60d	Total muscle fiber area	Escherichia-Shigella	0.783217	0.00411545	positive
60d	Asp	Oscillibacter	0.783217	0.00411545	positive
60d	Ser	Oscillibacter	0.783217	0.00411545	positive
60d	Average muscle fiber area	Prevotellaceae_Ga6A1_group	0.759072	0.00419614	positive
60d	Average muscle fiber area	Lactobacillus	-0.753066	0.00469389	negtive
60d	Muscle fiber diameter	Alistipes	-0.749159	0.00504085	negtive
60d	Phe	Parasutterella	0.769231	0.00525292	positive
60d	Average muscle fiber area	Parasutterella	0.746061	0.00532943	positive
60d	Leu	Rikenellaceae_RC9_gut_group	-0.762238	0.00589748	negtive
60d	Glu	Parasutterella	0.762238	0.00589748	positive
60d	Tyr	Oscillibacter	0.762238	0.00589748	positive
60d	Average muscle fiber area	Phascolarctobacterium	0.739055	0.00602782	positive
60d	Muscle fiber diameter	Mailhella	0.735024	0.00645976	positive
60d	Glu	Prevotellaceae_UCG-001	0.755245	0.00659654	positive
60d	Lys	Oscillibacter	0.755245	0.00659654	positive
60d	BCAA	Rikenellaceae_RC9_gut_group	-0.755245	0.00659654	negtive
60d	Ser	Prevotellaceae_UCG-001	0.748252	0.00735321	positive
60d	Tyr	NK4A214_group	-0.748252	0.00735321	negtive
60d	Thr	Shuttleworthia	0.748252	0.00735321	positive
60d	Lys	Parasutterella	0.748252	0.00735321	positive
60d	Thr	Oscillibacter	0.748252	0.00735321	positive
60d	Average muscle fiber area	NK4A214_group	-0.721542	0.00807444	negtive
60d	Total number of muscle fibers	Intestinimonas	0.721542	0.00807444	positive
60d	Muscle fiber density	Intestinimonas	0.721542	0.00807444	positive
60d	Total number of muscle fibers	Oscillospira	0.721542	0.00807444	positive
60d	Muscle fiber density	Oscillospira	0.721542	0.00807444	positive
60d	Total muscle fiber area	Phascolarctobacterium	0.741259	0.00817064	positive
60d	Ser	Shuttleworthia	0.741259	0.00817064	positive
60d	Arg	Shuttleworthia	0.741259	0.00817064	positive
60d	Ser	Parasutterella	0.741259	0.00817064	positive
60d	Average muscle fiber area	Bacteroides	0.714537	0.00902393	positive
60d	Total number of muscle fibers	Faecalibacterium	-0.714537	0.00902393	negtive
60d	Muscle fiber density	Faecalibacterium	-0.714537	0.00902393	negtive
60d	Phe	Rikenellaceae_RC9_gut_group	-0.734266	0.0090521	negtive
60d	Thr	Prevotellaceae_UCG-001	0.734266	0.0090521	positive
60d	Ile	Colidextribacter	-0.734266	0.0090521	negtive
60d	Lys	Shuttleworthia	0.734266	0.0090521	positive
60d	Thr	Parasutterella	0.734266	0.0090521	positive
60d	Phe	Prevotellaceae_UCG-001	0.727273	0.0100009	positive
60d	Arg	Butyricimonas	-0.727273	0.0100009	negtive
60d	Asp	Mailhella	0.727273	0.0100009	positive
60d	Glu	Mailhella	0.727273	0.0100009	positive
60d	Muscle fiber diameter	Shuttleworthia	0.706753	0.010174	positive
60d	Average muscle fiber area	Escherichia-Shigella	0.704029	0.0106012	positive
60d	Average muscle fiber area	Eremiobacteria_Unclassified	0.704029	0.0106012	positive
60d	EAA	Escherichia-Shigella	0.72028	0.0110205	positive
60d	Asp	Prevotellaceae_UCG-001	0.72028	0.0110205	positive
60d	Lys	Prevotellaceae_UCG-001	0.72028	0.0110205	positive
60d	Ile	Oscillibacter	0.72028	0.0110205	positive
60d	Average muscle fiber area	Desulfovibrio	-0.700526	0.0111699	negtive
60d	Asp	Parasutterella	0.713287	0.0121144	positive
60d	TAA	Oscillibacter	0.713287	0.0121144	positive
60d	Muscle fiber diameter	Eremiobacteria_Unclassified	0.692618	0.0125369	positive
60d	Ser	Rikenellaceae_RC9_gut_group	-0.706294	0.0132861	negtive
60d	Asp	Shuttleworthia	0.706294	0.0132861	positive
60d	Glu	Shuttleworthia	0.706294	0.0132861	positive
60d	Ser	Mailhella	0.706294	0.0132861	positive
60d	Lys	Mailhella	0.706294	0.0132861	positive
60d	Total number of muscle fibers	Prevotellaceae_Ga6A1_group	-0.686434	0.0136894	negtive
60d	Muscle fiber density	Prevotellaceae_Ga6A1_group	-0.686434	0.0136894	negtive
60d	Lys	Rikenellaceae_RC9_gut_group	-0.699301	0.0145393	negtive
60d	Ile	Butyricimonas	-0.699301	0.0145393	negtive
60d	Tyr	Butyricimonas	-0.699301	0.0145393	negtive
60d	Glu	Oscillibacter	0.699301	0.0145393	positive
60d	EAA	Oscillibacter	0.699301	0.0145393	positive
60d	Thr	Rikenellaceae_RC9_gut_group	-0.692308	0.0158777	negtive
60d	Asp	Escherichia-Shigella	0.692308	0.0158777	positive
60d	Leu	Escherichia-Shigella	0.692308	0.0158777	positive
60d	Glu	Oscillospira	-0.692308	0.0158777	negtive
60d	His	Oscillibacter	0.692308	0.0158777	positive
60d	Total number of muscle fibers	Desulfovibrio	0.672505	0.0165693	positive
60d	Muscle fiber density	Desulfovibrio	0.672505	0.0165693	positive
60d	Lys	Escherichia-Shigella	0.685315	0.017305	positive
60d	BCAA	Escherichia-Shigella	0.685315	0.017305	positive
60d	Ile	Shuttleworthia	0.685315	0.017305	positive
60d	Muscle fiber diameter	Phascolarctobacterium	0.664348	0.0184497	positive
60d	Muscle fiber diameter	NK4A214_group	-0.664348	0.0184497	negtive
60d	Thr	Escherichia-Shigella	0.678322	0.0188251	positive
60d	Phe	Escherichia-Shigella	0.678322	0.0188251	positive
60d	Ser	Oscillospira	-0.678322	0.0188251	negtive
60d	Tyr	Odoribacter	-0.678322	0.0188251	negtive
60d	Tyr	Shuttleworthia	0.678322	0.0188251	positive
60d	Ser	Clostridium	0.678322	0.0188251	positive
60d	Total number of muscle fibers	Campylobacter	-0.661998	0.0190195	negtive
60d	Muscle fiber density	Campylobacter	-0.661998	0.0190195	negtive
60d	Asp	Rikenellaceae_RC9_gut_group	-0.671329	0.0204419	negtive
60d	Glu	Escherichia-Shigella	0.671329	0.0204419	positive
60d	TAA	Shuttleworthia	0.671329	0.0204419	positive
60d	Thr	Mailhella	0.671329	0.0204419	positive
60d	Arg	Mailhella	0.671329	0.0204419	positive
60d	EAA	Faecalibacterium	0.664336	0.0221592	positive
60d	Ser	Escherichia-Shigella	0.664336	0.0221592	positive
60d	Lys	Oscillospira	-0.664336	0.0221592	negtive
60d	Arg	Parasutterella	0.664336	0.0221592	positive
60d	Leu	Oscillibacter	0.664336	0.0221592	positive
60d	Glu	Clostridium	0.664336	0.0221592	positive
60d	Average muscle fiber area	Limosilactobacillus	-0.644484	0.0236773	negtive
60d	EAA	Alistipes	-0.657343	0.0239811	negtive
60d	TAA	NK4A214_group	-0.657343	0.0239811	negtive
60d	BCAA	Oscillibacter	0.657343	0.0239811	positive
60d	NEAA	Negativibacillus	0.657343	0.0239811	positive
60d	Glu	Rikenellaceae_RC9_gut_group	-0.65035	0.0259115	negtive
60d	Glu	Phascolarctobacterium	0.65035	0.0259115	positive
60d	Lys	NK4A214_group	-0.65035	0.0259115	negtive
60d	Ser	Odoribacter	-0.65035	0.0259115	negtive
60d	Phe	Oscillibacter	0.65035	0.0259115	positive
60d	Arg	Oscillibacter	0.65035	0.0259115	positive
60d	Muscle fiber diameter	Odoribacter	-0.636078	0.0261851	negtive
60d	Average muscle fiber area	Rikenellaceae_RC9_gut_group	-0.633976	0.0268409	negtive
60d	Tyr	Bacteroides	0.643357	0.0279546	positive
60d	Leu	Faecalibacterium	0.636364	0.0301143	positive
60d	Total muscle fiber area	Faecalibacterium	0.636364	0.0301143	positive
60d	Asp	Phascolarctobacterium	0.636364	0.0301143	positive
60d	EAA	Phascolarctobacterium	0.636364	0.0301143	positive
60d	Ser	NK4A214_group	-0.636364	0.0301143	negtive
60d	Ile	NK4A214_group	-0.636364	0.0301143	negtive
60d	TAA	Colidextribacter	-0.636364	0.0301143	negtive
60d	Asp	Oscillospira	-0.636364	0.0301143	negtive
60d	EAA	Oscillospira	-0.636364	0.0301143	negtive
60d	Lys	Odoribacter	-0.636364	0.0301143	negtive
60d	TAA	Mailhella	0.636364	0.0301143	positive
60d	Muscle fiber diameter	Rikenellaceae_RC9_gut_group	-0.621943	0.0308268	negtive
60d	Muscle fiber diameter	Oscillibacter	0.621943	0.0308268	positive
60d	Muscle fiber diameter	Limosilactobacillus	-0.621943	0.0308268	negtive
60d	Total number of muscle fibers	Parasutterella	-0.619966	0.0315202	negtive
60d	Muscle fiber density	Parasutterella	-0.619966	0.0315202	negtive
60d	Tyr	Parabacteroides	-0.629371	0.0323947	negtive
60d	Total muscle fiber area	Eremiobacteria_Unclassified	0.629371	0.0323947	positive
60d	Phe	Intestinimonas	-0.629371	0.0323947	negtive
60d	Ser	Colidextribacter	-0.629371	0.0323947	negtive
60d	Phe	Oscillospira	-0.629371	0.0323947	negtive
60d	TAA	Oscillospira	-0.629371	0.0323947	negtive
60d	Thr	Odoribacter	-0.629371	0.0323947	negtive
60d	Phe	Clostridium	0.629371	0.0323947	positive
60d	Tyr	Mailhella	0.629371	0.0323947	positive
60d	EAA	Mailhella	0.629371	0.0323947	positive
60d	His	Negativibacillus	0.629371	0.0323947	positive
60d	TAA	Rikenellaceae_RC9_gut_group	-0.622378	0.0348001	negtive
60d	Leu	Phascolarctobacterium	0.622378	0.0348001	positive
60d	Total muscle fiber area	Parabacteroides	-0.622378	0.0348001	negtive
60d	Arg	NK4A214_group	-0.622378	0.0348001	negtive
60d	Thr	Oscillospira	-0.622378	0.0348001	negtive
60d	Tyr	Oscillospira	-0.622378	0.0348001	negtive
60d	Arg	Oscillospira	-0.622378	0.0348001	negtive
60d	NEAA	Butyricimonas	-0.622378	0.0348001	negtive
60d	Muscle fiber diameter	Desulfovibrio	-0.607808	0.0360326	negtive
60d	Muscle fiber diameter	Intestinimonas	-0.607808	0.0360326	negtive
60d	Total number of muscle fibers	Limosilactobacillus	0.605955	0.0367585	positive
60d	Muscle fiber density	Limosilactobacillus	0.605955	0.0367585	positive
60d	Ser	Phascolarctobacterium	0.615385	0.0373345	positive
60d	Lys	Phascolarctobacterium	0.615385	0.0373345	positive
60d	Phe	Alistipes	-0.615385	0.0373345	negtive
60d	Thr	NK4A214_group	-0.615385	0.0373345	negtive
60d	EAA	Eremiobacteria_Unclassified	0.615385	0.0373345	positive
60d	Ile	Odoribacter	-0.615385	0.0373345	negtive
60d	NEAA	Shuttleworthia	0.615385	0.0373345	positive
60d	Lys	Clostridium	0.615385	0.0373345	positive
60d	Phe	Mailhella	0.615385	0.0373345	positive
60d	Arg	Prevotellaceae_UCG-001	0.608392	0.040002	positive
60d	Total muscle fiber area	Shuttleworthia	0.608392	0.040002	positive
60d	TAA	Parasutterella	0.608392	0.040002	positive
60d	NEAA	Mailhella	0.608392	0.040002	positive
60d	Leu	Alistipes	-0.608392	0.040002	negtive
60d	Asp	NK4A214_group	-0.608392	0.040002	negtive
60d	His	Colidextribacter	-0.608392	0.040002	negtive
60d	Lys	Colidextribacter	-0.608392	0.040002	negtive
60d	Arg	Methanobrevibacter	-0.608392	0.040002	negtive
60d	Average muscle fiber area	Akkermansia	-0.595447	0.0410748	negtive
60d	Total number of muscle fibers	Rikenellaceae_RC9_gut_group	0.595447	0.0410748	positive
60d	Muscle fiber density	Rikenellaceae_RC9_gut_group	0.595447	0.0410748	positive
60d	Arg	Bacteroides	0.601399	0.0428069	positive
60d	BCAA	Phascolarctobacterium	0.601399	0.0428069	positive
60d	His	Synergistes	-0.601399	0.0428069	negtive
60d	Glu	NK4A214_group	-0.601399	0.0428069	negtive
60d	Asp	Colidextribacter	-0.601399	0.0428069	negtive
60d	Asp	Odoribacter	-0.601399	0.0428069	negtive
60d	EAA	Shuttleworthia	0.601399	0.0428069	positive
60d	Total muscle fiber area	Parasutterella	0.601399	0.0428069	positive
60d	TAA	Butyricimonas	-0.601399	0.0428069	negtive
60d	Pro	Barnesiella	-0.601399	0.0428069	negtive
60d	EAA	Clostridium	0.601399	0.0428069	positive
60d	Val	Lachnospiraceae_NK4A136_group	0.601399	0.0428069	positive
60d	Thr	Phascolarctobacterium	0.594406	0.0457531	positive
60d	Arg	Escherichia-Shigella	0.594406	0.0457531	positive
60d	NEAA	NK4A214_group	-0.594406	0.0457531	negtive
60d	NEAA	Oscillospira	-0.594406	0.0457531	negtive
60d	Phe	Shuttleworthia	0.594406	0.0457531	positive
60d	Leu	Clostridium	0.594406	0.0457531	positive
60d	Leu	Mailhella	0.594406	0.0457531	positive
60d	Muscle fiber diameter	Lactobacillus	-0.579538	0.0482768	negtive
60d	Muscle fiber diameter	Clostridium	0.579538	0.0482768	positive
60d	Phe	Faecalibacterium	0.587413	0.0488449	positive
60d	Arg	Phascolarctobacterium	0.587413	0.0488449	positive
60d	TAA	Prevotellaceae_UCG-001	0.587413	0.0488449	positive
60d	Thr	Clostridium	0.587413	0.0488449	positive
60d	TAA	Clostridium	0.587413	0.0488449	positive
60d	Total number of muscle fibers	Bacteroides	-0.577934	0.0490488	negtive
60d	Muscle fiber density	Bacteroides	-0.577934	0.0490488	negtive
60d	Total number of muscle fibers	Eremiobacteria_Unclassified	-0.577934	0.0490488	negtive
60d	Muscle fiber density	Eremiobacteria_Unclassified	-0.577934	0.0490488	negtive
120d	Average muscle fiber area	Mucispirillum	0.888112	9.16586e-05	positive
120d	Muscle fiber diameter	Olsenella	-0.890509	0.000102846	negtive
120d	Average muscle fiber area	Butyricimonas	0.853147	0.000771902	positive
120d	Total number of muscle fibers	Bacillus	0.846154	0.00096954	positive
120d	Muscle fiber density	Bacillus	0.846154	0.00096954	positive
120d	Total number of muscle fibers	Mucispirillum	-0.839161	0.00119187	negtive
120d	Muscle fiber density	Mucispirillum	-0.839161	0.00119187	negtive
120d	Average muscle fiber area	Bacillus	-0.818182	0.0020272	negtive
120d	Glu	Thomasclavelia	-0.818182	0.0020272	negtive
120d	Ile	Thomasclavelia	-0.818182	0.0020272	negtive
120d	BCAA	Thomasclavelia	-0.818182	0.0020272	negtive
120d	Lys	Parabacteroides	-0.811189	0.00236893	negtive
120d	Thr	Intestinimonas	0.811189	0.00236893	positive
120d	Phe	Thomasclavelia	-0.804196	0.00274614	negtive
120d	Val	Parabacteroides	-0.797203	0.00316125	negtive
120d	Leu	Thomasclavelia	-0.79021	0.00361681	negtive
120d	Lys	Faecalibacterium	-0.783217	0.00411545	negtive
120d	Pro	Parabacteroides	-0.783217	0.00411545	negtive
120d	EAA	Thomasclavelia	-0.783217	0.00411545	negtive
120d	Arg	Parabacteroides	-0.776224	0.00465988	negtive
120d	Total muscle fiber area	Parabacteroides	-0.776224	0.00465988	negtive
120d	Average muscle fiber area	Intestinimonas	0.776224	0.00465988	positive
120d	Ile	Faecalibacterium	-0.769231	0.00525292	negtive
120d	BCAA	Faecalibacterium	-0.769231	0.00525292	negtive
120d	Phe	Parabacteroides	-0.769231	0.00525292	negtive
120d	Asp	Prevotellaceae_Ga6A1_group	-0.769231	0.00525292	negtive
120d	Thr	Thomasclavelia	-0.769231	0.00525292	negtive
120d	Ile	Intestinimonas	0.769231	0.00525292	positive
120d	BCAA	Intestinimonas	0.769231	0.00525292	positive
120d	Leu	Faecalibacterium	-0.762238	0.00589748	negtive
120d	Glu	Parabacteroides	-0.762238	0.00589748	negtive
120d	EAA	Parabacteroides	-0.762238	0.00589748	negtive
120d	Ser	Prevotellaceae_Ga6A1_group	-0.762238	0.00589748	negtive
120d	Average muscle fiber area	Tyzzerella	0.755245	0.00659654	positive
120d	Leu	Intestinimonas	0.755245	0.00659654	positive
120d	NEAA	Intestinimonas	0.755245	0.00659654	positive
120d	TAA	Intestinimonas	0.755245	0.00659654	positive
120d	Average muscle fiber area	Agathobaculum	0.755245	0.00659654	positive
120d	Leu	Parabacteroides	-0.755245	0.00659654	negtive
120d	NEAA	Parabacteroides	-0.755245	0.00659654	negtive
120d	TAA	Parabacteroides	-0.755245	0.00659654	negtive
120d	NEAA	Thomasclavelia	-0.755245	0.00659654	negtive
120d	TAA	Thomasclavelia	-0.755245	0.00659654	negtive
120d	Ile	Parabacteroides	-0.748252	0.00735321	negtive
120d	BCAA	Parabacteroides	-0.748252	0.00735321	negtive
120d	Asp	Limosilactobacillus	-0.748252	0.00735321	negtive
120d	His	Negativibacillus	0.748252	0.00735321	positive
120d	Val	Thomasclavelia	-0.748252	0.00735321	negtive
120d	Lys	Thomasclavelia	-0.748252	0.00735321	negtive
120d	Arg	Prevotellaceae_Ga6A1_group	-0.741259	0.00817064	negtive
120d	Thr	Tyzzerella	0.741259	0.00817064	positive
120d	Arg	Thomasclavelia	-0.741259	0.00817064	negtive
120d	Glu	Faecalibacterium	-0.734266	0.0090521	negtive
120d	Phe	Prevotellaceae_Ga6A1_group	-0.734266	0.0090521	negtive
120d	EAA	Prevotellaceae_Ga6A1_group	-0.734266	0.0090521	negtive
120d	Ile	Prevotellaceae_UCG-001	-0.734266	0.0090521	negtive
120d	BCAA	Prevotellaceae_UCG-001	-0.734266	0.0090521	negtive
120d	Thr	Colidextribacter	0.734266	0.0090521	positive
120d	Phe	Faecalibacterium	-0.727273	0.0100009	negtive
120d	His	Alistipes	-0.727273	0.0100009	negtive
120d	Glu	Intestinimonas	0.727273	0.0100009	positive
120d	EAA	Intestinimonas	0.727273	0.0100009	positive
120d	Asp	Parabacteroides	-0.72028	0.0110205	negtive
120d	Glu	Prevotellaceae_Ga6A1_group	-0.72028	0.0110205	negtive
120d	Ile	Tyzzerella	0.72028	0.0110205	positive
120d	BCAA	Tyzzerella	0.72028	0.0110205	positive
120d	Phe	Intestinimonas	0.72028	0.0110205	positive
120d	Total number of muscle fibers	Parasutterella	0.72028	0.0110205	positive
120d	Muscle fiber density	Parasutterella	0.72028	0.0110205	positive
120d	Arg	Limosilactobacillus	-0.72028	0.0110205	negtive
120d	Ile	Colidextribacter	0.713287	0.0121144	positive
120d	Leu	Colidextribacter	0.713287	0.0121144	positive
120d	BCAA	Colidextribacter	0.713287	0.0121144	positive
120d	Average muscle fiber area	Shuttleworthia	-0.713287	0.0121144	negtive
120d	Total number of muscle fibers	Agathobaculum	-0.713287	0.0121144	negtive
120d	Muscle fiber density	Agathobaculum	-0.713287	0.0121144	negtive
120d	Lys	Prevotellaceae_UCG-001	-0.706294	0.0132861	negtive
120d	Average muscle fiber area	Prevotellaceae_UCG-001	-0.706294	0.0132861	negtive
120d	Total number of muscle fibers	Tyzzerella	-0.706294	0.0132861	negtive
120d	Muscle fiber density	Tyzzerella	-0.706294	0.0132861	negtive
120d	Average muscle fiber area	Thomasclavelia	-0.706294	0.0132861	negtive
120d	Val	Escherichia-Shigella	-0.699301	0.0145393	negtive
120d	Leu	Prevotellaceae_UCG-001	-0.699301	0.0145393	negtive
120d	Glu	Colidextribacter	0.699301	0.0145393	positive
120d	Tyr	Shuttleworthia	-0.699301	0.0145393	negtive
120d	Gly	Vibrio	-0.679823	0.0150058	negtive
120d	Muscle fiber diameter	Christensenellaceae_R-7_group	-0.678483	0.0152836	negtive
120d	Average muscle fiber area	Alistipes	0.692308	0.0158777	positive
120d	Leu	Tyzzerella	0.692308	0.0158777	positive
120d	Thr	Limosilactobacillus	-0.692308	0.0158777	negtive
120d	Pro	Faecalibacterium	-0.685315	0.017305	negtive
120d	NEAA	Faecalibacterium	-0.685315	0.017305	negtive
120d	TAA	Faecalibacterium	-0.685315	0.017305	negtive
120d	Gly	Parabacteroides	-0.685315	0.017305	negtive
120d	Average muscle fiber area	Parasutterella	-0.685315	0.017305	negtive
120d	Muscle fiber diameter	Mucispirillum	0.664348	0.0184497	positive
120d	Thr	Parabacteroides	-0.678322	0.0188251	negtive
120d	His	Parabacteroides	0.678322	0.0188251	positive
120d	Lys	Prevotellaceae_Ga6A1_group	-0.678322	0.0188251	negtive
120d	Glu	Tyzzerella	0.678322	0.0188251	positive
120d	Arg	Intestinimonas	0.678322	0.0188251	positive
120d	Phe	Colidextribacter	0.678322	0.0188251	positive
120d	NEAA	Colidextribacter	0.678322	0.0188251	positive
120d	TAA	Colidextribacter	0.678322	0.0188251	positive
120d	EAA	Limosilactobacillus	-0.678322	0.0188251	negtive
120d	NEAA	Prevotellaceae_Ga6A1_group	-0.671329	0.0204419	negtive
120d	TAA	Prevotellaceae_Ga6A1_group	-0.671329	0.0204419	negtive
120d	Thr	Prevotellaceae_UCG-001	-0.671329	0.0204419	negtive
120d	Phe	Tyzzerella	0.671329	0.0204419	positive
120d	NEAA	Tyzzerella	0.671329	0.0204419	positive
120d	TAA	Tyzzerella	0.671329	0.0204419	positive
120d	Thr	Bacillus	-0.671329	0.0204419	negtive
120d	Val	Colidextribacter	0.671329	0.0204419	positive
120d	Thr	Faecalibacterium	-0.664336	0.0221592	negtive
120d	Thr	Prevotellaceae_Ga6A1_group	-0.664336	0.0221592	negtive
120d	NEAA	Prevotellaceae_UCG-001	-0.664336	0.0221592	negtive
120d	TAA	Prevotellaceae_UCG-001	-0.664336	0.0221592	negtive
120d	Total muscle fiber area	Eremiobacteria_Unclassified	-0.664336	0.0221592	negtive
120d	Pro	Megamonas	-0.664336	0.0221592	negtive
120d	EAA	Colidextribacter	0.664336	0.0221592	positive
120d	Pro	Limosilactobacillus	-0.664336	0.0221592	negtive
120d	EAA	Faecalibacterium	-0.657343	0.0239811	negtive
120d	Leu	Prevotellaceae_Ga6A1_group	-0.657343	0.0239811	negtive
120d	Glu	Prevotellaceae_UCG-001	-0.657343	0.0239811	negtive
120d	EAA	Tyzzerella	0.657343	0.0239811	positive
120d	Total number of muscle fibers	Shuttleworthia	0.657343	0.0239811	positive
120d	Muscle fiber density	Shuttleworthia	0.657343	0.0239811	positive
120d	NEAA	Limosilactobacillus	-0.657343	0.0239811	negtive
120d	TAA	Limosilactobacillus	-0.657343	0.0239811	negtive
120d	Phe	Prevotellaceae_UCG-001	-0.65035	0.0259115	negtive
120d	Total number of muscle fibers	Intestinimonas	-0.65035	0.0259115	negtive
120d	Muscle fiber density	Intestinimonas	-0.65035	0.0259115	negtive
120d	Average muscle fiber area	Mailhella	-0.65035	0.0259115	negtive
120d	Arg	Faecalibacterium	-0.643357	0.0279546	negtive
120d	Pro	Prevotellaceae_UCG-001	-0.643357	0.0279546	negtive
120d	Total number of muscle fibers	Butyricimonas	-0.643357	0.0279546	negtive
120d	Muscle fiber density	Butyricimonas	-0.643357	0.0279546	negtive
120d	Lys	Limosilactobacillus	-0.643357	0.0279546	negtive
120d	Gly	Faecalibacterium	-0.636364	0.0301143	negtive
120d	Ile	Prevotellaceae_Ga6A1_group	-0.636364	0.0301143	negtive
120d	BCAA	Prevotellaceae_Ga6A1_group	-0.636364	0.0301143	negtive
120d	Tyr	Tyzzerella	0.636364	0.0301143	positive
120d	Lys	Intestinimonas	0.636364	0.0301143	positive
120d	Asp	Megamonas	-0.636364	0.0301143	negtive
120d	His	Oscillospira	0.636364	0.0301143	positive
120d	Asp	Thomasclavelia	-0.636364	0.0301143	negtive
120d	Muscle fiber diameter	Mediterraneibacter	-0.621943	0.0308268	negtive
120d	Ala	Ligilactobacillus	0.629371	0.0323947	positive
120d	Tyr	Ruminococcaceae_Unclassified	0.629371	0.0323947	positive
120d	Phe	Limosilactobacillus	-0.629371	0.0323947	negtive
120d	Ala	Escherichia-Shigella	-0.622378	0.0348001	negtive
120d	EAA	Prevotellaceae_UCG-001	-0.622378	0.0348001	negtive
120d	Average muscle fiber area	Colidextribacter	0.622378	0.0348001	positive
120d	Glu	Limosilactobacillus	-0.622378	0.0348001	negtive
120d	Total number of muscle fibers	Olsenella	0.622378	0.0348001	positive
120d	Muscle fiber density	Olsenella	0.622378	0.0348001	positive
120d	His	Phascolarctobacterium	-0.615385	0.0373345	negtive
120d	Asp	Intestinimonas	0.615385	0.0373345	positive
120d	Tyr	Intestinimonas	0.615385	0.0373345	positive
120d	Thr	Butyricimonas	0.615385	0.0373345	positive
120d	Ser	Faecalibacterium	-0.608392	0.040002	negtive
120d	Arg	Prevotellaceae_UCG-001	-0.608392	0.040002	negtive
120d	Total number of muscle fibers	Fusobacterium	-0.608392	0.040002	negtive
120d	Muscle fiber density	Fusobacterium	-0.608392	0.040002	negtive
120d	Gly	Limosilactobacillus	-0.608392	0.040002	negtive
120d	Arg	Colidextribacter	0.601399	0.0428069	positive
120d	Ile	Butyricimonas	0.601399	0.0428069	positive
120d	Leu	Butyricimonas	0.601399	0.0428069	positive
120d	BCAA	Butyricimonas	0.601399	0.0428069	positive
120d	NEAA	Butyricimonas	0.601399	0.0428069	positive
120d	TAA	Butyricimonas	0.601399	0.0428069	positive
120d	Leu	Limosilactobacillus	-0.601399	0.0428069	negtive
120d	Ser	Intestinimonas	0.594406	0.0457531	positive
120d	Asp	Odoribacter	0.594406	0.0457531	positive
120d	His	Ligilactobacillus	0.594406	0.0457531	positive
120d	Phe	Butyricimonas	0.594406	0.0457531	positive
120d	Ser	Ruminococcaceae_Unclassified	0.594406	0.0457531	positive
120d	Ile	Limosilactobacillus	-0.594406	0.0457531	negtive
120d	BCAA	Limosilactobacillus	-0.594406	0.0457531	negtive
120d	Pro	Thomasclavelia	-0.594406	0.0457531	negtive
120d	Muscle fiber diameter	Bacillus	-0.579538	0.0482768	negtive
120d	Muscle fiber diameter	Lactobacillus	0.579538	0.0482768	positive
120d	Muscle fiber diameter	Tyzzerella	0.579538	0.0482768	positive
120d	Arg	Tyzzerella	0.587413	0.0488449	positive
120d	NEAA	Megamonas	-0.587413	0.0488449	negtive
120d	TAA	Megamonas	-0.587413	0.0488449	negtive
120d	Ser	Shuttleworthia	-0.587413	0.0488449	negtive
180d	Val	Bacillus	0.9152	2.99115e-05	positive
180d	His	Clostridium	0.912128	3.5548e-05	positive
180d	Ile	Bacillus	0.872797	0.000211043	positive
180d	Val	Clostridium	0.845344	0.000534229	positive
180d	BCAA	Bacillus	0.830394	0.000825228	positive
180d	Phe	Bacillus	0.823327	0.000999421	positive
180d	Ile	Clostridium	0.810195	0.00139709	positive
180d	His	Bacillus	0.809192	0.00143179	positive
180d	Phe	Elusimicrobium	-0.800005	0.00178164	negtive
180d	BCAA	Clostridium	0.79262	0.00210751	positive
180d	Phe	Clostridium	0.78559	0.00245828	positive
180d	EAA	Bacillus	0.773856	0.00314099	positive
180d	EAA	Clostridium	0.7645	0.00378165	positive
180d	Val	Negativibacillus	-0.761408	0.00401375	negtive
180d	EAA	Elusimicrobium	-0.757899	0.00429003	negtive
180d	Total muscle fiber area	Rikenellaceae_RC9_gut_group	0.769231	0.00525292	positive
180d	NEAA	Intestinimonas	0.743864	0.00554146	positive
180d	Val	Elusimicrobium	-0.743864	0.00554146	negtive
180d	Gly	Methanobrevibacter	-0.740355	0.00589329	negtive
180d	Leu	Elusimicrobium	-0.736847	0.00626167	negtive
180d	Leu	Methanobrevibacter	-0.72632	0.00747114	negtive
180d	Leu	Bacillus	0.724386	0.00771113	positive
180d	Phe	Methanobrevibacter	-0.719303	0.00836944	negtive
180d	BCAA	Elusimicrobium	-0.715794	0.00884773	negtive
180d	Ile	Negativibacillus	-0.69825	0.0115515	negtive
180d	Ile	Elusimicrobium	-0.694741	0.0121584	negtive
180d	His	Photobacterium	0.691232	0.0127887	positive
180d	EAA	Methanobrevibacter	-0.691232	0.0127887	negtive
180d	TAA	Intestinimonas	0.687724	0.0134428	positive
180d	Val	Campylobacter	0.68757	0.013472	positive
180d	Total muscle fiber area	Limosilactobacillus	-0.699301	0.0145393	negtive
180d	Val	Rikenellaceae_RC9_gut_group	-0.680706	0.0148248	negtive
180d	Ser	Intestinimonas	0.680706	0.0148248	positive
180d	TAA	Elusimicrobium	-0.680706	0.0148248	negtive
180d	Leu	Clostridium	0.680142	0.0149403	positive
180d	Muscle fiber density	Campylobacter	-0.676264	0.0157521	negtive
180d	His	Turicibacter	0.672418	0.0165886	positive
180d	BCAA	Methanobrevibacter	-0.67018	0.0170904	negtive
180d	Phe	Rikenellaceae_RC9_gut_group	-0.666671	0.0178992	negtive
180d	NEAA	Elusimicrobium	-0.666671	0.0178992	negtive
180d	Val	Photobacterium	0.663162	0.0187356	positive
180d	His	Methanobrevibacter	-0.663162	0.0187356	negtive
180d	Total number of muscle fibers	Campylobacter	-0.659621	0.0196083	negtive
180d	Ala	Intestinimonas	0.652636	0.0214168	positive
180d	Glu	Elusimicrobium	-0.652636	0.0214168	negtive
180d	Muscle fiber density	Rikenellaceae_RC9_gut_group	0.664336	0.0221592	positive
180d	Val	Methanobrevibacter	-0.649127	0.0223697	negtive
180d	Asp	Clostridium	0.648507	0.0225411	positive
180d	His	Ligilactobacillus	0.645618	0.023353	positive
180d	Arg	Elusimicrobium	-0.645618	0.023353	negtive
180d	Total muscle fiber area	Bacteroides	0.657343	0.0239811	positive
180d	His	Limosilactobacillus	0.6386	0.0254134	positive
180d	Muscle fiber diameter	Christensenellaceae_R-7_group	-0.636078	0.0261851	negtive
180d	EAA	Rikenellaceae_RC9_gut_group	-0.631583	0.0276023	negtive
180d	Thr	Limosilactobacillus	0.631583	0.0276023	positive
180d	Total number of muscle fibers	Rikenellaceae_RC9_gut_group	0.630474	0.0279603	positive
180d	Pro	Mucispirillum	0.628074	0.0287463	positive
180d	Phe	Negativibacillus	-0.628074	0.0287463	negtive
180d	Val	Prevotellaceae_Ga6A1_group	-0.624565	0.0299242	negtive
180d	Glu	Intestinimonas	0.624565	0.0299242	positive
180d	Arg	Methanobrevibacter	-0.621056	0.0311364	negtive
180d	EAA	Negativibacillus	-0.621056	0.0311364	negtive
180d	Ile	Campylobacter	0.619706	0.0316122	positive
180d	His	Vibrio	0.617548	0.0323835	positive
180d	Asp	Elusimicrobium	-0.617548	0.0323835	negtive
180d	Phe	Photobacterium	0.614039	0.033666	positive
180d	Average muscle fiber area	Agathobaculum	0.622378	0.0348001	positive
180d	His	Christensenellaceae_R-7_group	-0.61053	0.0349845	negtive
180d	Val	Vibrio	0.61053	0.0349845	positive
180d	Muscle fiber diameter	NK4A214_group	-0.607808	0.0360326	negtive
180d	BCAA	Negativibacillus	-0.607021	0.0363396	negtive
180d	Val	Oscillospira	-0.600004	0.0391614	negtive
180d	Ile	Vibrio	0.596495	0.0406292	positive
180d	Ser	Ruminococcaceae_Unclassified	0.592986	0.0421356	positive
180d	Asp	Bacillus	0.59011	0.0433998	positive
180d	BCAA	Rikenellaceae_RC9_gut_group	-0.589477	0.0436813	negtive
180d	Gly	Elusimicrobium	-0.589477	0.0436813	negtive
180d	His	Oscillospira	-0.585969	0.0452666	negtive
180d	Asp	Escherichia-Shigella	0.58246	0.0468921	positive
180d	Asp	Intestinimonas	0.58246	0.0468921	positive
180d	His	Elusimicrobium	-0.58246	0.0468921	negtive
180d	BCAA	Limosilactobacillus	0.58246	0.0468921	positive
180d	Ile	Photobacterium	0.578951	0.0485584	positive
180d	Ile	Methanobrevibacter	-0.578951	0.0485584	negtive
180d	Phe	Campylobacter	0.576845	0.0495784	positive
180d	BCAA	Campylobacter	0.576845	0.0495784	positive
